# Supplementary material for: Insilico prediction and functional analysis of nonsynonymous SNPs in human CTLA4 gene
Source: Sci Rep. 2022 Nov 28;12:20441. doi: 10.1038/s41598-022-24699-0 (PMC9705290; doi:10.1038/s41598-022-24699-0)
Supplement: Supplementary file 1 — Supplementary Information. [file 41598_2022_24699_MOESM1_ESM.zip]

Archive with 9 entries (9 files):
- Supplementary Data/Figure S1.pdf
- Supplementary Data/Table S1.docx
- Supplementary Data/Table S2 .docx
- Supplementary Data/Table S3.docx
- Supplementary Data/Table S4.docx
- Supplementary Data/Table S5.docx
- Supplementary Data/Table S6.docx
- Supplementary Data/Table S7.docx
- Supplementary Data/Table S8.docx
